# Supplementary material for: Head and dependent marking and dependency length in possessive noun phrases: a typological study of morphological and syntactic complexity
Source: Linguist Vanguard. 2022 Oct 3;9(Suppl1):45–57. doi: 10.1515/lingvan-2021-0074 (PMC10234274; doi:10.1515/lingvan-2021-0074)
Supplement: Supplementary file 2 — Supplementary Material [file j_lingvan-2021-0074_suppl_002.zip]

Archive with 1 entries (1 files):
- j_lingvan-2021-0074_suppl_002.R
