# Supplementary material for: Head and dependent marking and dependency length in possessive noun phrases: a typological study of morphological and syntactic complexity
Source: Linguist Vanguard. 2022 Oct 3;9(Suppl1):45–57. doi: 10.1515/lingvan-2021-0074 (PMC10234274; doi:10.1515/lingvan-2021-0074)
Supplement: Supplementary file 2 — Supplementary Material [file j_lingvan-2021-0074_suppl_002.zip › j_lingvan-2021-0074_suppl_002.R]

######################################
######    Basic information    #######
######################################

# R code for the article 
#  "Head and dependent marking and dependency length in possessive noun phrases:
#    a typological study of morphological and syntactic complexity"
# To appear in the journal Linguistics Vanguard
# Most recent update: 19 September 2022


##################################
######    Case study 1     #######
##################################

### Install and load necessary packages to R session
# packages = c("MuMIn", "ggplot2", "sjPlot", "lme4", "blme", "parallel", "cowplot",
#              "pbkrtest", "glmmTMB", "tidyverse", "lingtypR")
# install.packages(packages)
library(MuMIn)
library(ggplot2)
library(sjPlot)
library(lme4)
library(blme)
library(parallel)
library(cowplot)
library(pbkrtest)
library(glmmTMB)
library(tidyverse)
library(lingtypR)


### Overdispersion
# The following function calculates overdispersion for GLMMs;
#  this is needed for the Poisson models in case study 2
# Author: Ben Bolker
# Source: http://bbolker.github.io/mixedmodels-misc/glmmFAQ.html

overdisp_fun <- function(model) {
  rdf <- df.residual(model)
  rp <- residuals(model,type="pearson")
  Pearson.chisq <- sum(rp^2)
  prat <- Pearson.chisq/rdf
  pval <- pchisq(Pearson.chisq, df=rdf, lower.tail=FALSE)
  c(chisq=Pearson.chisq,ratio=prat,rdf=rdf,p=pval)
}


### Read AUTOTYP v. 1.0.0 data into the session
# Read AUTOTYP data

url <- "https://raw.githubusercontent.com/autotyp/autotyp-data/master/data/csv/Morphology/LocusOfMarkingPerMicrorelation.csv"
atyp.master <- read.csv(url, stringsAsFactors = T,
                       encoding = "UTF-8")

# The variable Macrorelation contains information on relations (S, A, P, POSS).
#  Select only relations dealing with possession.
atyp.df <- atyp.master[atyp.master$Macrorelation == "POSS",]

# The variable LocusOfMarkingBinned5 contains information on locus of marking.
#  Select only the following types: zero, double, H, D. The variable 
#  LocusOfMarkingBinned6 also contains information on locus of marking and there
#  are some discrepancies compared to LocusOfMarkingBinned5. We select 
#  LocusOfMarkingBinned5, because it contains more datapoints (2048 vs. 2040)
#  and fewer missing data.
levels(atyp.df$LocusOfMarkingBinned5) <- 
  c(NA, "double", "D", NA, "H", "zero")
atyp.df <- atyp.df[!is.na(atyp.df$LocusOfMarkingBinned5),]

# Load AUTOTYP data on Stocks and areas and merge
register.url <- "https://raw.githubusercontent.com/autotyp/autotyp-data/master/data/csv/Register.csv"
atyp.reg <- read.csv(register.url, stringsAsFactors = F,
                    encoding = "UTF-8")

# Preprocess the data further
df <- merge(atyp.df[,c(1,7,10)], atyp.reg, by.x = "LID", by.y = "LID")
df$head_marking <- df$LocusOfMarkingBinned5
levels(df$head_marking) <- c("yes", "no", "yes", "no")
df$head_marking <- factor(df$head_marking, levels = c("no", "yes"))
df$dependent_marking <- df$LocusOfMarkingBinned5
levels(df$dependent_marking) <- c("yes", "yes", "no", "no")
df$dependent_marking <- factor(df$dependent_marking, levels = c("no", "yes"))

# Descriptive results
(atyp.n <- nrow(df)) # Number of datapoints
df$Language <- as.factor(df$Language)
(atyp.langs <- length(levels(df$Language))) # Number of languages
atyp.n/atyp.langs # Datapoints/languages

# Modelling with lme4. When head_marking is the response,
#  there is singular fit.
atyp.0.1 <- glmer(head_marking ~ 1 + 
                  (1+dependent_marking|Area) + 
                  (1|Stock/Language),
                data = df, family = "binomial",
                glmerControl(optimizer = "bobyqa"))
atyp.1.1 <- glmer(head_marking ~ dependent_marking + 
                  (1+dependent_marking|Area) + 
                  (1|Stock/Language),
                data = df, family = "binomial",
                glmerControl(optimizer = "bobyqa"))

# Modelling with lme4. When dependent_marking is the response,
#  there is singular fit.
atyp.0.2 <- glmer(dependent_marking ~ 1 + 
                   (1+head_marking|Area) + 
                   (1|Stock/Language),
                 data = df, family = "binomial",
                 glmerControl(optimizer = "bobyqa"))
atyp.1.2 <- glmer(dependent_marking ~ head_marking + 
                   (1+head_marking|Area) + 
                   (1|Stock/Language),
                 data = df, family = "binomial",
                 glmerControl(optimizer = "bobyqa"))

# Modelling with blme, using default priors;
#  response is head_marking.
atyp.0 <- bglmer(head_marking ~ 1 + 
                         (1+dependent_marking|Area) + 
                         (1|Stock/Language),
                       data = df, family = "binomial",
                       glmerControl(optimizer = "bobyqa"))
atyp.1 <- bglmer(head_marking ~ dependent_marking + 
                         (1+dependent_marking|Area) + 
                         (1|Stock/Language),
                     data = df, family = "binomial",
                     glmerControl(optimizer = "bobyqa"))
summary(atyp.1)
anova(atyp.1, atyp.0)
atyp.AIC <- AIC(atyp.0)-AIC(atyp.1)
atyp.AIC
atyp.r2 <- r.squaredGLMM(atyp.1)
atyp.r2


# Parametric bootstrap method to validate the p-value
(nc <- detectCores()) ## Number of cores:
cl <- makeCluster(rep("localhost", nc)) ## Create clusters
sims <- 2000
refdist <- PBrefdist(atyp.1, atyp.0, nsim = sims, cl = cl)
PBmodcomp(atyp.1, atyp.0, ref = refdist)
stopCluster(cl)

# Modelling with blme; response is dependent_marking.
#  The results are very similar to modeling head_marking as response.
atyp.0.3 <- bglmer(dependent_marking ~ 1 + 
                  (1+head_marking|Area) + 
                  (1|Stock/Language),
                data = df, family = "binomial",
                glmerControl(optimizer = "bobyqa"))
atyp.1.3 <- bglmer(dependent_marking ~ head_marking + 
                  (1+head_marking|Area) + 
                  (1|Stock/Language),
                data = df, family = "binomial",
                glmerControl(optimizer = "bobyqa"))
summary(atyp.1.3)
anova(atyp.1.3, atyp.0.3)

atyp.AIC.3 <- AIC(atyp.0.3)-AIC(atyp.1.3)
atyp.AIC.3
atyp.r2.3 <- r.squaredGLMM(atyp.1.3)
atyp.r2.3


### Language as datapoint (These results are reported in the Supplement only)
df_lang = df[df$IsDefaultLocusOfMarking == T,]

# Modelling with blme, using default priors; response is head_marking.
#  It was not possible to model random slopes for Stocks, because the
#  number of parameters exceeded the number of datapoints.
atyp.0.lang <- bglmer(head_marking ~ 1 + 
                        (1|Stock) + 
                        (1+dependent_marking|Area),
                      data = df_lang, family = "binomial",
                      glmerControl(optimizer = "bobyqa"))
atyp.1.lang <- bglmer(head_marking ~ dependent_marking + 
                        (1|Stock) + 
                        (1+dependent_marking|Area),
                      data = df_lang, family = "binomial",
                      glmerControl(optimizer = "bobyqa"))
summary(atyp.1.lang)
anova(atyp.1.lang, atyp.0.lang)
atyp.AIC.lang <- AIC(atyp.0.lang)-AIC(atyp.1.lang)
atyp.AIC.lang
atyp.r2.lang <- r.squaredGLMM(atyp.1.lang)
atyp.r2.lang


# Parametric bootstrap method to validate the p-value
(nc <- detectCores()) ## Number of cores:
cl <- makeCluster(rep("localhost", nc)) ## Create clusters
sims <- 2000
refdist.lang <- PBrefdist(atyp.1.lang, atyp.0.lang, nsim = sims, cl = cl)
PBmodcomp(atyp.1.lang, atyp.0.lang, ref = refdist.lang)
stopCluster(cl)


##################################
######    Case study 2     #######
##################################

### Read UD data into the session and preprocess it
url_poss <- "https://version.helsinki.fi/gramadapt/udw2020-adpossessive-constructions/-/raw/master/Supplement_S3/FullNPPossData.txt"
ud.master <- read.csv(url_poss, stringsAsFactors = T,
                       encoding = "UTF-8", sep = "\t")

# Add information on stocks
ud.master$stock <- ud.master$language
levels(ud.master$stock)[c(1:2,5:6,8:12,15:18,20,23,26:39,41:42)] <- "Indo-European"
levels(ud.master$stock)[c(5:6,8)] <- "Uralic"
levels(ud.master$stock)[c(2,6)] <- "Semitic"
levels(ud.master$stock)[c(4,6,11)] <- c("Sino-Tibetan", "Austronesian", "Austroasiatic")
levels(ud.master$stock)[c(9:10)] <- "Turkic"
ud.master$stock <- factor(ud.master$stock, levels = c(
  "Semitic", "Austroasiatic", "Austronesian", "Basque",
  "Indo-European", "Japanese", "Korean", "Sino-Tibetan", "Turkic",
  "Uralic"))

# Add information on AUTOTYP 24 areas
ud.master$area <- ud.master$language
levels(ud.master$area)[1] <- "S Africa"
levels(ud.master$area)[3] <- "N Africa"
levels(ud.master$area)[c(19,30,40)] <- "Greater Mesopotamia"
levels(ud.master$area)[c(7,22,42)] <- "Southeast Asia"
levels(ud.master$area)[c(20,39)] <- "Indic"
levels(ud.master$area)[c(23,24)] <- "N Coast Asia"
levels(ud.master$area)[c(13,14,25,31,37,38)] <- "Inner Asia"
levels(ud.master$area)[c(2,4:6,8:12,14:17,20:21,23:33)] <- "Europe"
ud.master$area <- factor(ud.master$area, levels = c(
  "S Africa", "N Africa", "Greater Mesopotamia", "Europe", "Inner Asia", "Indic",
  "Southeast Asia", "N Coast Asia"))

# Descriptive results
(ud.master.n <- nrow(ud.master)) # Number of datapoints
(ud.master.langs <- length(levels(ud.master$language))) # Number of languages
ud.master.n/ud.master.langs # Datapoints/languages


### Test for the degree of head marking vs. dependent marking
# Preprocess before testing and plotting
ud.master$hm <- ud.master$type
ud.master$dm <- ud.master$type
ud.master$all <- ud.master$type
levels(ud.master$hm) <- c("no", "yes", "yes", "yes", "no")
levels(ud.master$dm) <- c("yes", "yes", "no", "no", "no")
levels(ud.master$all) <- c("yes", "yes", "yes", "yes", "yes")
ud.master$dm <- factor(ud.master$dm, levels = c("no", "yes"))
locus.hm <- data.frame(table(ud.master[,c("language", "hm")]))
locus.dm <- data.frame(table(ud.master[,c("language", "dm")]))
locus.all <- data.frame(table(ud.master[,c("language", "all")]))
locus <- unique(ud.master[,c("language", "stock", "area")])
locus <- locus[order(locus$language),]
locus$hm <- locus.hm$Freq[locus.hm$hm == "yes"]/locus.all$Freq
locus$dm <- locus.dm$Freq[locus.dm$dm == "yes"]/locus.all$Freq
locus$perf_cor[locus$dm == 1 & locus$hm == 0] <- "yes"
locus$perf_cor[locus$dm == 0 & locus$hm == 1] <- "yes"
locus$perf_cor[is.na(locus$perf_cor)] <- "no"
table(locus$perf_cor) # number of languages with perfect neg. correlation


# Modeling degree of head vs. dependent marking
locus.0 <- glmmTMB(hm ~ 1 + (1|stock),
                   data = locus, 
                   family = ziGamma(link = "log"),
                   zi = ~ 1 + (1|area),
                   control = glmmTMBControl(
                     optimizer = optim,
                     optArgs = list(method = "BFGS")))
locus.1 <- glmmTMB(hm ~ dm + (1|stock),
                   data = locus, 
                   family = ziGamma(link = "log"),
                   zi = ~ 1 + (1|area),
                   control = glmmTMBControl(
                     optimizer = optim,
                     optArgs = list(method = "BFGS")))

summary(locus.1)
drop1(locus.1, test = "Chisq")
locus.AIC <- AIC(locus.0)-AIC(locus.1)
locus.AIC


### Dependency length
## Preprocessing the data

# Create a workhorse
ud = ud.master
ud = ud[ud$conj == "False",] # exclude conjoined possessors

# Relevel locus of marking to zero vs. overt marking
ud$overt = ud$type
levels(ud$overt) = c("yes", "yes", "yes", "yes", "no")
ud$overt = factor(ud$overt, levels = c("no", "yes"))

# Load UD data into session with package lingtypR to count sentence length.
#  Count sentence length from the UD data
ud.data.master <- get_ud(path = "C:/Users/kaius/OneDrive/Desktop/Research/2015-2019/2019/Freiburg/UDtrack",
                  sentence = TRUE)
ud.data = ud.data.master # backup

# Remove lines where token-id is dublicate and does not add to sentence length
ud.data = ud.data[!grepl("-", ud.data$token_id),]
ud.data = ud.data[!grepl("\\.", ud.data$token_id),]

# Count sentence length
slen = data.frame(Language = character(1),
                 sent_id = character(1),
                 punct = double(1),
                 slength = double(1),
                 stringsAsFactors=FALSE)
j = 1
for(i in 2:nrow(ud.data)){
  if(as.numeric(ud.data$token_id[i])-as.numeric(ud.data$token_id[i-1]) == 1){
    if(ud.data$upos[i] == "PUNCT") slen[j,3] = slen[j,3]+1
  }
  if(as.numeric(ud.data$token_id[i])-as.numeric(ud.data$token_id[i-1]) != 1){
    slen[j,4] = as.numeric(ud.data$token_id[i-1])-slen[j,3]
    slen[j,1] = ud.data$language[i-1]
    slen[j,2] = ud.data$sentence_id[i-1]
    j = j + 1
    slen[nrow(slen)+1,] <- data.frame(character(1),
                                      character(1),
                                      double(1),
                                      double(1))
  }
  if(i == nrow(ud.data)){
    slen[j,4] = as.numeric(ud.data$token_id[i])-slen[j,3]
    slen[j,1] = ud.data$language[i]
    slen[j,2] = ud.data$sentence_id[i]
    }
}

# Relevel language names to match in the objects ud.data and ud
ud.data$language[ud.data$language=="Ancient_Greek"] = "Ancient Greek"
ud.data$language[ud.data$language=="Old_Church_Slavonic"] = "Old Church Slavonic"

# Add sentence length to the ud-dataset
ud %>%
  left_join(slen[,-3],
            by = c("language" = "Language", "sent_id" = "sent_id")) -> ud1

# Count which languages have sufficent data and keep only those
ud%>%
  group_by(language, overt)%>%
  summarise(n = n())%>%
  mutate(freq = n/sum(n)) %>%
  filter(freq <= 0.99, n >= 30)%>% 
  group_by(language) %>% 
  filter( n() > 1 ) %>%
  select(language)%>%
  distinct() -> keep.ud
ud1[(ud1$language %in% keep.ud$language),] -> ud2


## Modelling
# mat.incl = including intervening dependent marking items. Build a model
#  for each language separately and take into account overdispersion.
mat.incl = data.frame(language = unique(ud2$language),
                      estimate = NA, Std.Error = NA, z.value = NA,
                      p.value = NA, variance.rand = NA, Std.Dev.rand = NA)
for(i in 1:nrow(mat.incl)) {
  m <- bglmer(length1 ~ overt + (1|slength),
              family = poisson,
              data = subset(ud2, language == mat.incl[i,1]))
  if(overdisp_fun(m)[[4]] > 0.05){
    mat.incl[i,2] = fixef(m)[[2]]
    mat.incl[i,3] = coef(summary(m))[,'Std. Error'][[2]]
    mat.incl[i,4] = coef(summary(m))[,"z value"][[2]]
    mat.incl[i,5] = drop1(m, test = "Chisq")$`Pr(Chi)`[2]
    mat.incl[i,6] = as.data.frame(VarCorr(m))[,4]
    mat.incl[i,7] = as.data.frame(VarCorr(m))[,5]
  }
  else {
    data.corr = subset(ud2, language == mat.incl[i,1])
    data.corr$obs <- seq_len(nrow(data.corr))
    m.corr <- bglmer(length2 ~ overt + (1|slength) + (1|obs),
                     family = poisson,
                     data = data.corr)
    mat.incl[i,2] = fixef(m.corr)[[2]]
    mat.incl[i,3] = coef(summary(m.corr))[,'Std. Error'][[2]]
    mat.incl[i,4] = coef(summary(m.corr))[,"z value"][[2]]
    mat.incl[i,5] = drop1(m.corr, test = "Chisq")$`Pr(Chi)`[2]
    mat.incl[i,6] = as.data.frame(VarCorr(m.corr))[2,4]
    mat.incl[i,7] = as.data.frame(VarCorr(m.corr))[2,5]
  }
}

# mat.excl = excluding intervening dependent marking items. Build a model
#  for each language separately & take into account overdispersion.
mat.excl = data.frame(language = unique(ud2$language),
                      estimate = NA, Std.Error = NA, z.value = NA,
                      p.value = NA, variance.rand = NA, Std.Dev.rand = NA)
for(i in 1:nrow(mat.excl)){
  m <- bglmer(length2 ~ overt + (1|slength),
              family = poisson,
              data = subset(ud2, language == mat.excl[i,1]))
  if(overdisp_fun(m)[[4]] > 0.05){
    mat.excl[i,2] = fixef(m)[[2]]
    mat.excl[i,3] = coef(summary(m))[,'Std. Error'][[2]]
    mat.excl[i,4] = coef(summary(m))[,"z value"][[2]]
    mat.excl[i,5] = drop1(m, test = "Chisq")$`Pr(Chi)`[2]
    mat.excl[i,6] = as.data.frame(VarCorr(m))[,4]
    mat.excl[i,7] = as.data.frame(VarCorr(m))[,5]
  }
  else {
    data.corr = subset(ud2, language == mat.excl[i,1])
    data.corr$obs <- seq_len(nrow(data.corr))
    m.corr <- bglmer(length2 ~ overt + (1|slength) + (1|obs),
                          family = poisson,
                          data = data.corr)
    mat.excl[i,2] = fixef(m.corr)[[2]]
    mat.excl[i,3] = coef(summary(m.corr))[,'Std. Error'][[2]]
    mat.excl[i,4] = coef(summary(m.corr))[,"z value"][[2]]
    mat.excl[i,5] = drop1(m.corr, test = "Chisq")$`Pr(Chi)`[2]
    mat.excl[i,6] = as.data.frame(VarCorr(m.corr))[2,4]
    mat.excl[i,7] = as.data.frame(VarCorr(m.corr))[2,5]
  }
}

## Binomial Exact Tests
# m.incl
binom.test(10,16)
binom.test(9,13)

# m.excl
binom.test(9,16)
binom.test(7,13)


## Figures

# Figure 1
atyp_barplot = as.data.frame(table(df[,c("LocusOfMarkingBinned5", "Area")]))
names(atyp_barplot)[1] = "Locus"
atyp_barplot$Locus = factor(atyp_barplot$Locus, levels = c("zero", "H", "D", "double"))
levels(atyp_barplot$Locus) = c("zero marking", "head marking",
                               "dependent marking", "double marking")
plot.1 <- ggplot(data=atyp_barplot, aes(fill=Locus, x = Locus, y = Freq)) + 
  geom_bar(position="dodge", stat='identity', color= "white") +
  ylab("Frequency") +
  xlab("Area") + 
  scale_fill_discrete(limits=rev(c("zero marking", "head marking",
                               "dependent marking", "double marking")),
                      name = "Locus of marking",
                      labels = rev(c("zero marking", "head marking",
                                 "dependent marking", "double marking"))) +
  facet_wrap(~Area, ncol=4) +
  coord_flip() +
  theme_bw() 

tiff(file="fig1_final.tif",res=150,units="mm",type="cairo",width=220,height=140)
cowplot::plot_grid(plot.1, nrow=1)
dev.off()


# Figure 2
plot.2.1 <- plot_model(atyp.1, type = "pred", terms = "dependent_marking",
                      axis.title = c("Dependent marking",
                                     "Predicted probability\n for head marking"),
                      title = "") +
  scale_x_discrete(limits = c("no", "yes")) +
  scale_y_continuous(limits = c(0,1),
                     labels = scales::percent) +
  labs(tag = "A")  + 
  theme_bw() 
plot.2.2 <- plot_model(atyp.1, type = "pred",
                      terms = c("Area","dependent_marking"),
                      pred.type = "re",
                      axis.title = c("Area",""),
                      title = "",
                      ci.lvl = NA) +
  scale_y_continuous(limits = c(0,1),
                     labels = scales::percent) +
  theme(axis.text.x = element_text(angle = 90, vjust = 0.5, hjust = 1),
        legend.position = "right") +
  labs(color = "Dependent\n marking", tag = "B")

tiff(file = "fig2_final.tif",res = 150,units = "mm",type = "cairo",width = 200,height = 80)
cowplot::plot_grid(plot.2.1,plot.2.2, 
                   nrow = 1, ncol = 2, rel_heights = c(1,1.4),
                   rel_widths = c(1, 2.1))
dev.off()


# Figure 3
locus_hist <- as.data.frame(cbind(c(locus$hm, locus$dm),
                                  c(rep("Head marking", length(locus$hm)), rep("Dependent marking", length(locus$dm)))))
names(locus_hist) <- c("degree", "Locus of marking")
locus_hist$degree <- as.numeric(locus_hist$degree)

plot.3 <- ggplot(locus_hist, aes(x = degree, color = `Locus of marking`, fill = `Locus of marking`)) +
  geom_histogram(aes(y = ..density..), position = "identity", 
                 alpha = 0.5, bins = 20)+
  geom_density(alpha = 0.3)+
  scale_color_manual(values = c("#999999", "#E69F00"))+
  scale_fill_manual(values = c("#999999", "#E69F00"))+
  labs(title = "", x = "Degree of overt marking", 
       y = "Density") +
  theme_classic()

tiff(file = "fig3_final.tif",res = 150,units = "mm",type = "cairo",width = 150,height = 60)
cowplot::plot_grid(plot.3, nrow = 1)
dev.off()


# Figure 4

jitter <- position_jitter(width = 0.02, height = 0.05)
plot.4.1 <- ggplot(locus, aes(x = dm, y = hm)) +
  geom_point(alpha = 0.75, position = jitter, size = 2, data = subset(locus, perf_cor == "no"), col = "red") +
  geom_point(alpha = 0.75, position = jitter, size = 2, data = subset(locus, perf_cor == "yes")) +
  geom_smooth(data = subset(locus, perf_cor == "no"), se = F, col = "red", linetype = "dashed") +
  geom_smooth(se = F, col = "black", linetype = "solid") +
  xlab("Degree of dependent marking") + ylab("Degree of head marking") +
  theme(legend.position = "none",
        axis.title.x = element_text(vjust = -1),
        axis.title.y = element_text(vjust = 3)) +
  labs(tag = "A")  + 
  theme_bw() 
plot.4.2 <- plot_model(locus.1, type = "pred", terms = "dm",
                      axis.title = c("Degree of dependent marking",
                                     "Predicted degree of\nhead marking"),
                      title = "", show.data = T, jitter = 0.02) +
  scale_y_continuous(limits = c(-0.02,1.3),
                     breaks = c(0,0.25,0.5,0.75,1)) +
  labs(tag = "B") + 
  theme_bw() 
tiff(file = "fig4_final.tif",res = 150,units = "mm",type = "cairo",width = 150,height = 60)
cowplot::plot_grid(plot.4.1, plot.4.2, nrow = 1, ncol = 2)
dev.off()


# Figure 5
#  mat.incl = including intervening dependent marking items
names(ud2)[14] = "Stock"
ud2 %>%
  group_by(area, Stock, language, overt) %>%
  summarise(mean.dl.in = mean(length1)) %>%
  mutate(avgDL = mean.dl.in[overt == "yes"] -mean.dl.in[overt == "no"],
         avgDL.in = mean.dl.in[overt == "yes"]) %>%
  select(Stock, language, avgDL, avgDL.in) %>%
  distinct() %>%
  left_join(mat.incl, by = c("language" = "language")) -> mat.incl.j
mat.incl.j$label = NA
mat.incl.j$label[mat.incl.j$p.value <= 0.001] <- "***"
mat.incl.j$label[mat.incl.j$p.value <= 0.01 & 
                   mat.incl.j$p.value > 0.001] <- "**"
mat.incl.j$label[mat.incl.j$p.value <= 0.05 & 
                   mat.incl.j$p.value > 0.01] <- "*"
mat.incl.j$label[mat.incl.j$p.value > 0.05] <- "ns."
mat.incl.j$Stock = factor(mat.incl.j$Stock,
                        levels = c("Indo-European", "Uralic", "Turkic", "Austroasiatic", "Sino-Tibetan"))

mat.incl.j %>%
  ggplot(aes(x = language, y = avgDL, fill = Stock,
             label = label)) +
  geom_bar(stat = "identity") +
  geom_text(size = 3,
            nudge_y = ifelse(mat.incl.j$avgDL > 0, 0.1, -0.1)) +
  scale_y_continuous(limits = c(min(mat.incl.j$avgDL) - 0.1,
                                max(mat.incl.j$avgDL.in) + 0.1)) +
  facet_grid(~Stock,
             scales = "free_x",
             space = "free_x", 
             switch = "x") +
  geom_errorbar(width=0.7, aes(ymax=avgDL.in, ymin=avgDL.in, color = Stock)) +
  theme(axis.text.x = element_text(angle=90, vjust = 0.3),
        strip.placement = "outside",
        strip.background = element_rect(fill = "white"),
        strip.text.x = element_text(colour = "white"),
        legend.position = "none",
        axis.title.x = element_blank()) + 
  labs(title = "Models m.incl",
       y = "Average length difference") -> plot.5.1


#  mat.excl = excluding intervening dependent marking items
ud2 %>%
  group_by(area, Stock, language, overt) %>%
  summarise(mean.dl.ex = mean(length2)) %>%
  mutate(avgDL = mean.dl.ex[overt == "yes"] -mean.dl.ex[overt == "no"],
         avgDL.ex = mean.dl.ex[overt == "yes"]) %>%
  select(Stock, language, avgDL, avgDL.ex) %>%
  distinct() %>%
  left_join(mat.excl, by = c("language" = "language")) -> mat.excl.j
mat.excl.j$label = NA
mat.excl.j$label[mat.excl.j$p.value <= 0.001] <- "***"
mat.excl.j$label[mat.excl.j$p.value <= 0.01 & 
                   mat.excl.j$p.value > 0.001] <- "**"
mat.excl.j$label[mat.excl.j$p.value <= 0.05 & 
                   mat.excl.j$p.value > 0.01] <- "*"
mat.excl.j$label[mat.excl.j$p.value > 0.05] <- "ns."
mat.excl.j$Stock = factor(mat.excl.j$Stock,
                        levels = c("Indo-European", "Uralic", "Turkic", "Austroasiatic", "Sino-Tibetan"))

mat.excl.j %>%
  ggplot(aes(x = language, y = avgDL, fill = Stock,
           label = label)) +
  geom_bar(stat = "identity") +
  geom_text(size = 3,
            nudge_y = ifelse(mat.incl.j$avgDL > 0, 0.1, -0.1)) +
  scale_y_continuous(limits = c(min(mat.excl.j$avgDL)-.1,
                                max(mat.excl.j$avgDL.ex)+.1)) +
  facet_grid(~Stock,
             scales = "free_x",
             space = "free_x", 
             switch = "x") +
  geom_errorbar(width=0.7, aes(ymax=avgDL.ex, ymin=avgDL.ex, color = Stock)) +
  theme(axis.text.x = element_text(angle=90, vjust = 0.3),
        strip.placement = "outside",
        strip.background = element_rect(fill = "white"),
        strip.text.x = element_text(colour = "white"),
        legend.position = "none",
        axis.title.x = element_blank()) +
  labs(title = "Models m.excl",
       y = "Average length difference") -> plot.5.2

# Inspiration for the plot arrangement was taken from member s_ at
# https://stackoverflow.com/questions/61517820/placement-of-legend-using-plot-grid-of-cowplot

legend <- cowplot::get_legend(plot.5.2 + theme(legend.position = 'bottom'))
bottom_row <- cowplot::plot_grid(legend)
upper_row <- cowplot::plot_grid(
  plot.5.1 + theme(legend.position = 'none'),
  plot.5.2 + theme(legend.position = 'none'),
  ncol =2, labels = c('A', 'B'))

tiff(file = "fig5_final.tif",res = 150,units = "mm",type = "cairo",width = 150,height = 120)
cowplot::plot_grid(upper_row,
                   bottom_row, 
                   labels = c('',''), label_size = 12, ncol = 1, rel_heights = c(6,1))
dev.off()

# Write the coefficient tables to a file
write.table(format(data.frame(mat.incl.j[, 2:10]), digits=4),
          file = "mat.incl.csv", row.names = F, sep = "\t")
write.table(format(data.frame(mat.excl.j[, 2:10]), digits=4),
            file = "mat.excl.csv", row.names = F, sep = "\t")
